# Supplementary material for: Nebulized Antibiotics for Preventing and Treating Gram-Negative Respiratory Infections in Critically Ill Patients: An Overview of Reviews
Source: Antibiotics (Basel). 2025 Apr 2;14(4):370. doi: 10.3390/antibiotics14040370 (PMC12024070; doi:10.3390/antibiotics14040370)
Supplement: Supplementary file 1 [file antibiotics-14-00370-s001.zip]

Archive with 1 entries (1 files):
- antibiotics-3477235-supplementary.pdf
